# Supplementary material for: Two Vibrio species co-colonize a morphologically complex symbiotic light organ
Source: ISME J. 2026 Mar 24;20(1):wrag063. doi: 10.1093/ismejo/wrag063 (PMC13122630; doi:10.1093/ismejo/wrag063)
Supplement: wrag063_Supplementary_materials [file wrag063_supplementary_materials.zip]

Archive with 3 entries (3 files):
- Supplementary_materials_wrag063_Figs.pdf
- Supplementary_materials_wrag063_Table_S1.docx
- Sepiola_LO_compressed.mp4
